# Supplementary material for: Optimizing Procedures for Antioxidant Phenolics Extraction from Skin and Kernel of Peanuts with Contrasting Levels of Drought Tolerance
Source: Foods. 2022 Feb 3;11(3):449. doi: 10.3390/foods11030449 (PMC8834250; doi:10.3390/foods11030449)
Supplement: Supplementary file 1 [file foods-11-00449-s001.zip]

Archive with 1 entries (1 files):
- foods-1545552-supplementary.pdf
